# Supplementary material for: The short isoform of the host antiviral protein ZAP acts as an inhibitor of SARS-CoV-2 programmed ribosomal frameshifting
Source: Nat Commun. 2021 Dec 10;12:7193. doi: 10.1038/s41467-021-27431-0 (PMC8664833; doi:10.1038/s41467-021-27431-0)
Supplement: Supplementary file 4 — Source Data [file 41467_2021_27431_MOESM4_ESM.xlsx]

## Sheet: Fig. 1, Supp. Fig1A-C
Data related to Fig. and Supplementary Fig. 1A-C - in vitro RNA-antisense purification of the SARS-CoV-2 frameshift site - List of interactors and their log2 enrichment values, n=2 independent biological experiments
non-infected Calu-3		SARS-CoV-2-infected Calu-3		HEK293
Gene names	mean log2 enrichment	Gene names	mean log2 enrichment	Gene names	mean log2 enrichment
HNRNPF	4.72239	HELZ2	5.21227	HNRNPF	5.63643
GRSF1	4.58921	HNRNPH1	5.05371	HNRNPH2	4.34028
DHX36	4.4129	GRSF1	4.86576	ZNF768	3.69736
MATR3	4.07073	DHX36	4.85757	ZC3HAV1	3.64039
HNRNPH1	3.92661	HNRNPH2	4.36455	POP1	3.30308
HNRNPH2	3.88698	HNRNPF	4.34035	DHX36	3.14083
ELAVL1	3.53536	TRIM56	3.68007	ZNF229;ZNF227;ZNF285;ZNF664;ZNF736;ZNF222;ZNF320;ZNF93;ZNF214;ZNF45;ZNF234;ZNF225;ZNF224;ZNF888;ZNF235;ZNF267;ZNF226;ZNF112	2.90363
RBM45	3.49364	LAMA5	3.62371	TFRC	2.84079
LAMA5	3.36166	ZC3HAV1	3.57077	NHP2	2.84035
POP1	3.21914	ZNF787	3.5646	NAF1	2.74841
TRIM56	2.84921	MATR3	3.53752	RAB11B;RAB11A	2.65063
ZNF787	2.79909	ELAVL1	3.53726	GPATCH4	2.61526
CHD2	2.69614	POP1	3.4373	HNRNPH1	2.59324
RBBP4	2.64314	DAP3	3.02209	H1FX	2.54826
ZC3HAV1	2.48548	IFIT5	3.02033	ZNF574	2.40417
DAP3	2.16429	SNRPC	2.84941	ZNF346	2.38852
CACTIN	2.10447	RBM15B	2.32912	SURF6	2.38185
SSB	1.97984	FUBP1	2.30892	GNL3	2.37528
RBM15B	1.83872	KRR1	2.01747	SPATS2L	2.29425
MRPS7	1.785	SSB	2.00651	MATR3	2.29381
SNRPC	1.75611	HMGB3	1.97155	MMTAG2	2.29265
PTBP3	1.75543	RPS13	1.91273	GNL2	2.21219
EEF1D	1.73721	PAPD4	1.89697	ZBTB11	2.18466
ZFR	1.66724	CHERP	1.83043	RSL1D1	2.16842
ZNF512	1.66635	LARP7	1.76367	IGF2BP1	2.12242
BOP1	1.42854	RCC2	1.75745	ELAVL1	2.11175
MAP4	1.40614	PTCD3	1.75275	HIST2H2BE;HIST1H2BB;HIST1H2BO;HIST1H2BJ;HIST1H2BN;HIST3H2BB;HIST1H2BL;HIST1H2BM;HIST1H2BH;HIST2H2BF;HIST1H2BC;HIST1H2BD;HIST1H2BK;H2BFS	2.10955
DNAJB11	1.40157	SURF6	1.70592	DDX24	2.03341
MRPL12	1.38953	MRPS23	1.6767	TRIM28	2.007
HMGB3	1.37648	ZFR	1.65492	HIST1H1C	1.97841
MRPS18B	1.32926	AP2M1	1.58384	HIST1H2AJ;HIST1H2AH;H2AFJ;HIST2H2AC;HIST1H2AC;HIST3H2A;HIST2H2AA3;HIST1H2AD;HIST1H2AG;HIST1H2AB;HIST1H2AA;H2AFX;H2AFV;H2AFZ	1.95779
RPS13	1.31725	CYR61	1.57682	DKC1	1.94244
SRSF6;SRSF4	1.30346	DDX21	1.53185	VIM	1.89014
DCD	1.29391	FAU	1.53003	DDX21	1.87641
DNAJA3	1.28826	RBM45	1.46657	YTHDC2	1.87521
DSG1	1.2758	NOL6	1.43531	PWP1	1.85216
IGF2BP2	1.26484	ZC3H4	1.42777	WDR12	1.84183
FUBP1	1.23617	SF3B5	1.39554		1.82163
IGF2BP1	1.23499	RPS24	1.35515	PES1	1.78565
MRPS23	1.15393	CFAP20	1.35334	DDX50	1.77182
PRPF6	1.15035	MRPS35	1.34507	RAB1A;RAB1B;RAB1C	1.75935
MAFF	1.13726	DHX30	1.3201	PRRC2C	1.72408
FAU	1.05917	SF1	1.31399	DDX52	1.70447
		PEO1	1.29474	RPL7L1	1.70106
		DYNLL1;DYNLL2	1.28882	SSB	1.68425
		CORO1C	1.24051	KNOP1	1.67819
		MRPS21	1.23516	SNRPA	1.67565
		HNRNPL	1.23017	U2AF1	1.67276
		MRPL4	1.22578	CTCF	1.66763
		G3BP2+B66A32A2A27:B59	1.20127	PRRC2A	1.66749
			1.19514	SF3B1	1.58779
		LAMB3	1.18931	DHX15	1.58261
		GNL2	1.181	RBM34	1.56593
			1.17782	PRKRIR	1.56527
		MRPS9	1.17485	ZNF326	1.54945
		RPS26;RPS26P11	1.16688	IGF2BP3	1.54536
		RBM47	1.15726	LIN28B	1.52762
		SLTM	1.15527	LARP7	1.51923
		RPS9	1.14365	CHERP	1.50399
		HMGB2	1.12113	SF3B3	1.49155
		RPL36A;RPL36A-HNRNPH2	1.11106	ZCCHC6	1.46683
		IGF2BP1	1.10587	MYEF2	1.4568
		MRPL44	1.09823	RBM28	1.44264
		PTBP3	1.0952	DGCR8	1.42395
		MAP4	1.0868	UBA52;UBB;UBC	1.39984
		RPS29	1.07404	SNRPD2	1.37456
		IGF2BP2	1.04336	FAM207A	1.34554
		EIF2S3;EIF2S3L	1.03318	DROSHA	1.34186
		DICER1	1.03169	SF1	1.3254
		UGT1A6;UGT1A8;UGT1A10;UGT1A7;UGT1A9;UGT1A1;UGT1A5;UGT1A3;UGT1A4	1.02039	SF1	1.32155
		MRPL12	1.01831	SNRPD3	1.27899
		RPL18A	1.00722	SF3B2	1.27746
				NONO	1.27724
				SAFB	1.267
				C8orf33	1.24834
				HNRNPM	1.24716
				IGF2BP2	1.24231
				SNRNP70	1.2375
				CANX	1.20342
				RRP1B	1.20184
				NSA2	1.18668
				POP4	1.18291
				ZNF668	1.18268
				SNRPG;SNRPGP15	1.18145
				DDX54	1.18005
				PGRMC1	1.17904
				U2AF2	1.16629
				NIFK	1.16086
				SFPQ	1.1577
				SNRPN;SNRPB	1.15711
				UTP14A	1.15463
				SNRPF	1.14705
				SNRPD1	1.12774
				RRS1	1.12234
				U2SURP	1.11278
				RSBN1L	1.11139
				SKP1	1.10887
				RBM17	1.08808
				XRN1	1.07671
				C18orf21	1.07497
				ZNF771	1.07281
				SRP14	1.06245
				HNRNPUL1	1.04973
				HOXA5;HOXB8;HOXC6;HOXB7;HOXC5;HOXB6;HOXA7;HOXA6;HOXC8;HOXB9;HOXC9;HOXB5;HOXD9	1.0386
				DDX5	1.00753
				DDX17	1.0026

## Sheet: Fig. 2, Supp. Fig2B,D,F
Data related to Fig. 2C, 2E, Supplementary Fig. 2B - Dual fluorescence assay flow cytometry raw mean values and PRF efficiency calculation, n=3 independent biological experiments										Data related to Supplementary Fig. 2D (Uncropped WB) - Overexpression of ZAP-S in Huh-7 cells (Blue box indicates image shown in the main text)
construct	mean EGFP intensity	mean mCherry intensity	mCherry/GFP	normalized to in frame control	in %	date of experiment
DF SARS-CoV-2 + ECFP	259397	101559	0.39152	0.432053	43.2053	March 2020
	258058	94312	0.365468	0.403304	40.3304
	259530	98966	0.381328	0.420806	42.0806
in frame control + ECFP	228494	212184	0.92862	1.02476	102.476
	259205	233014	0.898956	0.992023	99.2023
	258874	230651	0.890978	0.983219	98.3219
DF SARS-CoV-2 + ECFP-ZNF346 var. 2	257943	56543	0.219207	0.241901	24.1901
	258609	59132	0.228654	0.252326	25.2326
	257754	62722	0.243341	0.268533	26.8533
DF SARS-CoV-2 + ECFP-HNRNPH1 k	258302	55622	0.215337	0.23763	23.763
	258737	57742	0.223169	0.246273	24.6273
	258157	53075	0.205592	0.226876	22.6876
DF SARS-CoV-2 + ECFP-HNRNPH2	258154	48477	0.187783	0.207224	20.7224
	257666	48598	0.188609	0.208135	20.8135
	258569	48666	0.188213	0.207698	20.7698
DF SARS-CoV-2 + ECFP-NAF iso 1	257392	48842	0.189757	0.209402	20.9402
	257177	44514	0.173087	0.191006	19.1006
	256178	43827	0.17108	0.188792	18.8792
DF SARS-CoV-2 + ECFP-NHP2 iso 1	257892	48662	0.188691	0.208226	20.8226
	257198	51191	0.199033	0.219639	21.9639
	254926	48601	0.190647	0.210385	21.0385
DF SARS-CoV-2 + ECFP-POP1	259204	72238	0.278692	0.307544	30.7544
	258160	71400	0.276573	0.305206	30.5206
	258307	67054	0.25959	0.286465	28.6465
DF SARS-CoV-2 + ECFP-RAB11B	258429	47766	0.184832	0.203967	20.3967
	257878	56119	0.217618	0.240148	24.0148
	257861	51214	0.198611	0.219173	21.9173
DF SARS-CoV-2 + ECFP-TFRC	240547	52441	0.218007	0.240577	24.0577
	260641	58780	0.225521	0.248869	24.8869
	240643	47340	0.196723	0.217089	21.7089
DF SARS-CoV-2 + ECFP-ZAP-L	251738	72550	0.288196	0.318033	31.8033
	258872	70257	0.271397	0.299494	29.9494
	258565	73062	0.282567	0.311821	31.1821
DF SARS-CoV-2 + ECFP-ZAP-S	153181	27979	0.182653	0.201563	20.1563
	253278	43351	0.17116	0.18888	18.888					Data related to Supplementary Fig. 2F (Uncropped- is presented as is in the manuscript) - Overexpression of ZAP-S in Huh-7 cells
	259529	47045	0.181271	0.200037	20.0037
DF SARS-CoV-2 + ECFP-RSL1D1	258845	72710	0.280902	0.324148	32.4148
	259211	74401	0.287029	0.331218	33.1218
	258171	74048	0.286818	0.330974	33.0974
DF SARS-CoV-2 + ECFP-ELAVL1	259180	63586	0.245335	0.283106	28.3106
	259405	66238	0.255346	0.294657	29.4657
	258284	58445	0.226282	0.261119	26.1119
DF SARS-CoV-2 + ECFP-GNL2 iso 1	258429	89296	0.345534	0.39873	39.873
	258988	91100	0.351754	0.405907	40.5907
	259007	89886	0.347041	0.400469	40.0469
DF SARS-CoV-2 + ECFP-GNL3 isp 2 L288F	259079	92397	0.356636	0.411542	41.1542
	258764	90592	0.350095	0.403993	40.3993
	259083	92114	0.355539	0.410275	41.0275
DF SARS-CoV-2 + ECFP-MMTAG2	257602	66637	0.258682	0.298507	29.8507
	257889	70446	0.273164	0.315219	31.5219
	257701	62411	0.242184	0.279469	27.9469
DF SARS-CoV-2 + ECFP-MMTAG2 mut	257261	58708	0.228204	0.263337	26.3337
	257637	57743	0.224125	0.25863	25.863
	257218	58081	0.225805	0.260568	26.0568
DF SARS-CoV-2 + ECFP-HNRNPF	258938	87974	0.339749	0.398786	39.8786
	259454	93621	0.360839	0.42354	42.354
	259375	88162	0.339902	0.398965	39.8965
DF SARS-CoV-2 + ECFP-SSB	259179	93709	0.361561	0.424388	42.4388
	259291	94021	0.362608	0.425617	42.5617
	259023	93126	0.359528	0.422002	42.2002
DF SARS-CoV-2 + ECFP-ZNF346 var. 1	258488	80430	0.311156	0.365224	36.5224
	258803	79810	0.308381	0.361968	36.1968
	258697	80557	0.311395	0.365505	36.5505
DF SARS-CoV-2 + ECFP-ZNF346 var. 2	258832	91510	0.35355	0.414985	41.4985
	258930	86270	0.333179	0.391074	39.1074
	258945	83927	0.324111	0.380431	38.0431
DF MERS-CoV + ECFP-ZAP-S	8783085	963971	10.9753	0.300214	30.0214	February 2021
	6585835	711699	10.8065	0.295597	29.5597
	6829593	812042	11.89	0.325235	32.5235
DF MERS-CoV + ECFP	3515388	499936	14.2214	0.30963	30.963
	18956690	2920359	15.4054	0.33541	33.541
	16791476	2502391	14.9027	0.324465	32.4465
DF-SARS-CoV-1 + ECFP-ZAP-S	13589978	1374728	10.1157	0.276702	27.6702
	10561260	731092	6.92239	0.189352	18.9352
	10603207	868172	8.18782	0.223966	22.3966
DF-SARS-CoV-1 + ECFP	7528880	1459311	19.3828	0.422007	42.2007
	6287212	1001663	15.9318	0.346869	34.6869
	11028772	2218290	20.1137	0.437918	43.7918
DF SARS-CoV-2 + ECFP-ZAP-S	10478108	605285	5.77666	0.158012	15.8012
	12567166	840769	6.6902	0.183001	18.3001
	22075336	1640769	7.43259	0.203308	20.3308
DF SARS-CoV-2 + ECFP	8196020	1294715	15.7969	0.343932	34.3932
	10499843	1680457	16.0046	0.348455	34.8455
	11025461	1687905	15.3092	0.333314	33.3314
in frame control + ECFP-ZAP-S	9896362	3722692	37.6168	1.02895	102.895
	10516136	3792866	36.0671	0.986564	98.6564
	12462598	4485413	35.991	0.984482	98.4482
in frame control + ECFP	10250405	4647959	45.3441	0.987241	98.7241
	10331133	4851186	46.957	1.02236	102.236
	10628119	4834674	45.4895	0.990404	99.0404
DF CHIKV + ECFP-ZAP-S	1067904	113898	10.6656	0.291741	29.1741
	781747	85757	10.9699	0.300066	30.0066
	509836	57816	11.3401	0.310193	31.0193
DF CHIKV + ECFP	638643	82345	12.8937	0.280725	28.0725
	721474	87479	12.125	0.263988	26.3988
	739826	94155	12.7266	0.277087	27.7087
DF HIV + ECFP-ZAP-S	5913481	131890	2.23033	0.0610074	6.10074
	7453740	165717	2.22327	0.0608145	6.08145
	5522676	114332	2.07023	0.0566281	5.66281
DF HIV + ECFP	4655305	116174	2.49552	0.0543329	5.43329
	9501980	275571	2.90014	0.0631424	6.31424
	5950627	160768	2.7017	0.0588218	5.88218
DF PEG10 + ECFP-ZAP-S	3754976	268607	7.15336	0.19567	19.567
	5130039	618361	12.0537	0.329713	32.9713
	9086720	1384987	15.2419	0.41692	41.692
DF PEG10 + ECFP	4875455	716271	14.6914	0.319863	31.9863
	1228627	148540	12.0899	0.263224	26.3224
	706081	73274	10.3776	0.225942	22.5942
DF Bat-CoV-273 + ECFP-ZAP-S	9739397	1706469	17.5213	0.47927	47.927
	9621544	1800088	18.7089	0.511756	51.1756
	6205911	1004235	16.1819	0.442633	44.2633
DF Bat-CoV-273 + ECFP-ZAP-S	5414663	1204445	22.2441	0.484303	48.4303
	386550	73580	19.0351	0.414434	41.4434
	298132	39302	13.1828	0.287017	28.7017
DF WNV + ECFP-ZAP-S	8130395	1332398	16.3879	0.448267	44.8267
	7009966	1209413	17.2528	0.471925	47.1925
	8113504	1350344	16.6432	0.45525	45.525
DF WNV + ECFP	7695173	1417388	18.4192	0.401026	40.1026
	9024732	1834141	20.3235	0.442487	44.2487
	6939295	1309032	18.864	0.410711	41.0711
DF JEV + ECFP-ZAP-S	3321109	744327	22.412	0.613048	61.3048
	2022331	433515	21.4364	0.586362	58.6362
	2427277	549865	22.6536	0.619656	61.9656
DF JEV + ECFP	2872711	747637	26.0255	0.566631	56.6631
	2769127	761505	27.4998	0.598731	59.8731
	3065874	824374	26.8887	0.585426	58.5426
	Data related to Fig. 2D, n=3 independent biological replicates, data shown is of one representative set
	Sample name	wt untreated	wt+IFN-α2	wt +IFN-β	wt +IFN-γ	wt +IFN-λ1	wt +TNF-α	ZAP untreated	ZAP +IFN-α2	ZAP +IFN-β	ZAP +IFN-γ	ZAP +IFN-λ1	ZAP +TNF-α
	PFU/ml replicates	9000	2200	4000	14000	6000	13000	10	200	900	1100	1800	300
		5000	2600	3000	7000	6000	8000	10	10	200	600	800	200
		11000	4000	5000	4000	1000	12000	10	200	100	1200	900	300
		5000	6000	1000	7000	2000	18000	1400	200	800	200	600	1400
		9000	1000	2100	9000	6000	12000	1400	100	300	600	600	400
		7000	1100	12000	13000	6000	13000	10	300	100	1700	700	500
		6000					50000	1400	500	300	1300	300	600
		7000					20000		100	200	400	1300	700
	Data related to Supplementary Fig. 2C, n=1 , shown are technical replicates to validate data in Fig. 2D with an independent method
	Sample name	untreated WT	untreated ZAP	+ IFN-α2	+ IFN-α2 ZAP	+IFN-β	+IFN-β ZAP	+ IFN-γ	+ IFN-γ ZAP	+ IFN-λ1	+ IFN-λ1 ZAP	+ TNF-α	+ TNF-α ZAP
	MFI (N protein) replicates	1.37	0.243	1.03	0.213	0.935	0.351	1.614	0.327	0.83	0.502	1.232	0.223
		2.218	0.246	0.714	0.255	0.735	0.444	1.872	0.907	0.957	0.359	0.932	0.294
		1.58	0.266	0.989	0.236	0.954	0.267	1.35	0.449	1.211	0.602	0.99	0.325
		1.438	0.243	0.704	0.272	1.159	0.23	1.709	0.253	1.516	0.393	0.767	0.501

## Sheet: Fig. 3B
Data related to Fig. 3B- (Uncropped WB) - in vitro translation in presence of ZAP-S/IMP3/SUMO, densitometric quantification and PRF calculation, n=3 independent biological experiments (Blue box indicates image shown in the main text)
protein (uM)	3	2	1.5	1	0.75	0.5	0.25	0		protein (uM)	3	2	1.5	1	0.75	0.5	0.25	0				protein (uM)	3	2	1.5	1	0.75	0.5	0
FS frame intensity	0.038361	0.09619	0.162147	0.202153	0.24606	0.24846	0.199	0.236152		FS frame intensity	0.097368	0.13756	0.146004	0.24276	0.311304	0.374367	0.419965	0.384678				FS frame intensity	0.0227156	0.067626	0.068954	0.191392	0.203316	0.269495	0.225555
0 frame intensity	0.106074	0.31545	0.310992	0.291192	0.257796	0.249466	0.10316	0.188215		0 frame intensity	0.263787	0.29199	0.266754	0.55539	0.60299	0.616455	0.60525	0.481735				0 frame intensity	0.068104	0.140565	0.14277	0.25208	0.31647	0.33455	0.229068
PRF	0.265594	0.233675	0.342705	0.40976	0.488354	0.49899	0.658591	0.556481		PRF	0.269602	0.320242	0.353728	0.304153	0.340486	0.377835	0.409636	0.443989				PRF	0.250118	0.324827	0.325679	0.431576	0.391153	0.446151	0.496136
PRF,%	26.5594	23.3675	34.2705	40.976	48.8354	49.899	65.8591	55.6481		PRF,%	26.9602	32.0242	35.3728	30.4153	34.0486	37.7835	40.9636	44.3989				PRF,%	25.0118	32.4827	32.5679	43.1576	39.1153	44.6151	49.6136
PRF change	0.477274	0.419916	0.615843	0.736342	0.877576	0.896689	1.18349	1		PRF change	0.607226	0.721284	0.796704	0.685047	0.766878	0.851	0.922626	1				PRF change	0.504131	0.654713	0.65643	0.869874	0.788399	0.89925	1
PRF change, %	47.7274	41.9916	61.5843	73.6342	87.7576	89.6689	118.349	100		PRF change, %	60.7226	72.1284	79.6704	68.5047	76.6878	85.1	92.2626	100				PRF change, %	50.4131	65.4713	65.643	86.9874	78.8399	89.925	100
ZAP, uM	3	2	1.5	1	0.75	0.5	0
rep 1	0.250118	0.324827	0.325679	0.431576	0.391153	0.446151	0.496136
rep 2	0.269602	0.320242	0.353728	0.304153	0.340486	0.377835	0.443989
rep 3	0.265594	0.233675	0.342705	0.40976	0.488354	0.49899	0.556481
average							0.498869
average change in PRF
rep 1	0.50137	0.651127	0.652835	0.86511	0.784081	0.894325	0.994523
rep 2	0.540426	0.641937	0.70906	0.609686	0.682516	0.757383	0.889992
rep 3	0.532392	0.46841	0.686964	0.821378	0.978923	1.00024	1.11549																			SUMO
																										protein (uM)	0	0.75	1	1.5	2	3	0	1	1.5	2	3
																										FS frame intensity	0.76521	1.17627	0.874753	0.894102	0.834152	0.99426	1.34875	1.31859	1.21386	0.961236	0.540216
																										0 frame intensity	1.9631	2.14976	1.50335	2.2225	1.95806	1.99195	1.37447	1.44425	1.53213	1.61218	0.732336
																										PRF,%	28.047	35.3655	36.7837	28.6884	29.8743	33.295	49.5279	47.7259	44.2048	37.3525	42.4514
																										PRF change	1	1.26094	1.3115	1.02287	1.06515	1.18711	1	0.963617	0.892523	0.75417	0.857121
																										PRF change, %	100	126.094	131.15	102.287	106.515	118.711	100	96.3617	89.2523	75.417	85.7121
																										IMP3
																										protein (uM)	0	0.75	1	1.5	2	3	0	1	1.5	2	3
																										FS frame intensity	1.51648	1.06035	1.56726	0.988133	1.23952	0.886248	0.743248	0.673725	1.05619	1.28108	0.890953
																										0 frame intensity	2.03405	1.58226	1.76003	1.73937	1.72164	1.3436	1.24117	1.2737	1.06628	1.12273	1.20617
																										PRF,%	42.7113	40.1251	47.1032	36.2284	41.8593	39.7448	37.4541	34.5957	49.7623	53.2937	42.4844
																										PRF change, %	100	93.945	110.283	84.8216	98.0054	93.0544	100	92.3682	132.862	142.291	113.431
IMP3							SUMO
protein (uM)	0	0.75	1	1.5	2	3	protein (uM)	0	0.75	1	1.5	2	3
FS frame intensity	0.626928	0.8785	0.652728	0.90392	0.816435	0.590028	FS frame intensity	0.583545	0.6235	0.791454	0.802482	0.79008	0.582125
0 frame intensity	0.784864	0.788408	0.671811	0.769632	0.635369	0.647808	0 frame intensity	0.93064	1.09443	0.97912	1.14749	1.27311	0.922528
PRF	0.555935	0.472976	0.507204	0.459879	0.437641	0.523339	PRF	0.614614	0.637063	0.552996	0.588465	0.617059	0.613117
PRF,%	55.5935	47.2976	50.7204	45.9879	43.7641	52.3339	PRF,%	61.4614	63.7063	55.2996	58.8465	61.7059	61.3117
PRF change	1	0.850777	0.912344	0.827218	0.787217	0.941368	PRF change	1	1.03652	0.899744	0.957454	1.00398	0.997563
PRF change, %	100	85.0777	91.2344	82.7218	78.7217	94.1368	PRF change, %	100	103.652	89.9744	95.7454	100.398	99.7563

## Sheet: Fig. 3D-F
												ZAP is imaged in the 800 (green) channel, hence marker not visible in most

## Sheet: Fig. 4, Supp. Fig3G-I
Data related to Fig. 4 and Supplementary Fig. 3G- microscale thermophoresis (MST) mean and SD values obtained from MO affinity analysis software and plotted using Graphpad Prism 9.2.0, n=3 independent titrations (biological experiments) for Fig 4C-H and n=2 independent experiments for Supp. Fig. 3G
Fig. 4C, n=3				Fig. 4D, n=3				Fig. 4E, n=3				Fig. 4F, n=3				Fig. 4G, n=3				Fig. 4H, n=3				Supp. Fig. 3G, n=2
	WT RNA				del SL2				del SL3				SL1 only				compensatory mutant				Scrambled				IMP3		SUMO
Conc, uM	Mean	SD		Conc, uM	Mean	SD		Conc, uM	Mean	SD		Conc, uM	Mean	SD		Conc, uM	Mean	SD		Conc, uM	Mean	SD		Conc, uM	IMP3_rep1	IMP3_rep2	SUMO_rep1	SUMO_rep2
4.883e-05	-1.33357	0.617107		0.0001094	-0.165726	0.164315		0.0001094	-0.26682	0.346342		0.0001094	-0.869266	0.033487		3.052e-05	0.311777	1.41015		6.104e-05	0.197903	0.892313		0.0004578	-0.196981	-0.206706	0.508855	-0.859949
9.766e-05	-0.388323	1.5125		0.0002188	-0.341356	0.803451		0.0002188	-0.00560291	1.0615		0.0002188	-0.272582	0.309789		6.104e-05	-0.148962	0.625372		0.0001221	-0.188942	0.299112		0.0009155	1.12077	-0.0989787	0.494826	-1.66927
0.0001953	-0.405771	1.83212		0.0004376	0.53269	0.689507		0.0004376	-0.122826	0.501098		0.0004376	-0.276607	0.407837		0.0001221	0.57251	0.684774		0.0002441	-0.225285	0.778009		0.0018311	0.224353	-0.884599	0.0877309	2.83604
0.0003906	0.146961	2.59803		0.0008752	0.187941	0.634861		0.0008752	0.482869	0.865053		0.0008752	-0.259452	0.049804		0.0002441	0.53413	0.865525		0.0004883	-0.0619553	0.118057		0.0036621	-0.363186	0.167989	-1.02102	-1.01751
0.0007813	0.513826	1.41647		0.0017505	0.407706	0.708352		0.0017505	-0.0962291	0.542516		0.0017505	0.166907	0.258506		0.0004883	-0.0908934	1.45454		0.0009766	3.63615	5.16962		0.0073242	-0.867876	-0.190438	-1.12712	-1.21017
0.0015625	0.0439109	0.468862		0.003501	0.227286	0.728239		0.003501	-0.0144659	0.335791		0.003501	0.110706	0.254435		0.0009766	1.02485	0.0498104		0.0019531	-0.308418	0.99797		0.0146484	0.352386	0.22655	-0.25308	-1.49432
0.003125	1.20795	2.00145		0.007002	-0.0238569	0.532196		0.007002	0.591647	0.4079		0.007002	0.325087	0.710665		0.0019531	0.0777128	0.615926		0.0039063	-0.101991	0.114256		0.0292969	0.0171494	0.6632	-1.04958	-1.29328
0.00625	2.24897	0.27258		0.0140039	1.15508	0.108574		0.0140039	0.404761	0.215223		0.0140039	1.03825	0.102551		0.0039063	0.573184	1.09882		0.0078125	-0.581651	1.38644		0.0585938	1.714	3.04938	1.80372	-1.55857
0.0125	4.95949	0.53286		0.0280078	1.40843	0.745376		0.0280078	1.49282	0.695895		0.0280078	1.19108	2.31031		0.0078125	0.764673	1.45484		0.015625	0.931927	1.06934		0.117188	3.94506	4.09305	2.37769	2.86733
0.025	5.65668	1.03869		0.0560156	2.31847	1.11579		0.0560156	2.38884	1.07492		0.0560156	2.80796	0.488282		0.015625	3.21179	0.701246		0.03125	-0.0736928	0.581237		0.234375	6.74456	7.02619	-1.56629	3.91654
0.05	9.47818	1.20166		0.112031	3.478	1.71582		0.112031	2.34236	0.697659		0.112031	1.05558	0.933789		0.03125	6.1714	1.98412		0.0625	-0.516323	0.41323		0.46875	11.1778	10.4829	-1.32491	-0.688954
0.1	14.9727	1.61552		0.224062	7.08522	1.44994		0.224062	4.23767	0.524438		0.224062	0.689663	1.64309		0.0625	10.0181	1.86611		0.125	-0.692797	0.417057		0.9375	14.6106	14.7903	0.17605	-1.55892
0.2	19.951	2.30232		0.448125	10.8855	1.12161		0.448125	5.77837	0.977029		0.448125	1.89797	0.281188		0.125	18.8319	1.81819		0.25	0.0190557	1.09659		1.875	17.0085	16.2848	-0.943669	-2.3545
0.4	26.3983	2.21388		0.89625	18.4544	4.50118		0.89625	5.89167	1.02881		0.89625	2.12292	1.74209		0.25	21.2044	0		0.5	-0.501642	1.05891		3.75	19.2182	20.0985	2.11838	-2.60948
0.8	28.3336	3.42232		1.7925	20.3298	3.05239		1.7925	7.30398	0.817659		1.7925	3.14625	1.67059		0.5	25.2713	7.61544		1	-0.357148	1.52206		7.5	23.1954	22.678	-1.45098	-2.01706
1.625	29.4477	3.6406		3.585*	37.54135696*	29.770267*	(excluded)	3.585*	16.43382489*	10.806765*	(excluded)	3.585	8.17408	2.57248		1	30.0363	0.814651		2	3.41871	2.3869		15	28.351	27.2748	-1.30188	-2.5692
Uncropped gel Supplementary Fig. 3H, n=2 independent experiments																Uncropped gel Supplementary Fig. 3I, N=2 independent experiments

## Sheet: Supp. Fig. 1E-F 
Data related to Supplementary Fig. 1E- Fold change of RNA interactors in published RNAseq datasets
	Blanco-Melo						Sun et al.					Cao et al.
gene name	patient	Calu-3	A549	A549-ACE2 low MOI	A549-ACE2 high MOI		0h	7h	12h	24h
ELAVL1	1.0799	0.806334	0.855186	0.810548	0.746818		0.160043	0.248233	-0.758212	-1.20007
GNL2	0.136063	1.15564	0.985502	1.20229	1.71555		0.148521	-0.125337	-0.136855	-0.42222
GRSF1	0.160033	0.763484	1.0636	1.04787	0.911647		-0.0104344	0.0878865	-0.171856	-1.4497
HNRNPF	0.633297	0.944282	0.665758	1.11602	0.90329		0.142397	0.0298552	-0.47845	-1.88334
HNRNPH1	0.243729	0.998753	0.909553	1.4459	1.83526		-0.202006	0.0067386	0.254818	0.839719
HNRNPH2	0.923926	0.866205	0.577239	2.11199	1.95186		-0.258385	-0.364647	-0.666953	-1.56173
IGF2BP1	2.67737	1.17158	1.05118	1.00416	1.72011		0.406993	0.0164227	0.248137	0.826571
IGF2BP3	6.58157	1.18043	1.62438	0.992219	0.924437		-0.163133	-0.333228	-0.284319	-0.835803
PAPD4	1.09927	1.33619	1.49771	1.2152	1.5891		-0.178272	-0.0335172	0.547529	1.01159
POP1	1.50321	0.636795	0.53241	0.756599	0.334975		0.440347	0.0499282	-0.548312	-2.45986
SSB	0.613931	0.9063	0.896714	0.884191	0.944286		-0.0725875	-0.340972	-0.852977	-1.86509
ZAP	9.19293	5.31327	0.813357	0.864903	2.14429		0.147316	0.246614	2.03911	4.59433
log2 ratio							sarscov2_0h_vs_mock_0h_FC	sarscov2_7h_vs_mock_7h_FC	sarscov2_12h_vs_mock_12h_FC	sarscov2_24h_vs_mock_24h_FC		SAMN14563387	SAMN14563388	SAMN14563389	SAMN14563390
ELAVL1	0.1109	-0.31055	-0.22569	-0.30303	-0.421172		0.160043	0.248233	-0.758212	-1.20007		6,17445762354517	4,15147245599976	16,2101823448523	22,9666526183665
GNL2	-2.87765	0.20869	-0.02107	0.26579	0.778667		0.148521	-0.125337	-0.136855	-0.42222		16,0762627267069	50,1849808209848	50,4297807644983	79,5764042806614
GRSF1	-2.64356	-0.38933	0.08896	0.06746	-0.133453		-0.0104344	0.0878865	-0.171856	-1.4497		2,46313483091214	0	25,4377401097613	35,3579448982199
HNRNPF	-0.659046	-0.08271	-0.58693	0.15836	-0.146739		0.142397	0.0298552	-0.47845	-1.88334		48,3832686037113	12,1524168804178	85,7666883280988	146,500345202289
HNRNPH1	-2.03665	-0.0018	-0.13677	0.53197	0.875983		-0.202006	0.0067386	0.254818	0.839719		27,0425720256755	30,1109884925909	267,834036086157	430,823632128691
HNRNPH2	-0.114151	-0.20722	-0.79276	1.0786	0.964852		-0.258385	-0.364647	-0.666953	-1.56173		16,3442185195038	14,4012167448031	31,9785571981833	39,0728345045974
IGF2BP1	1.42081	0.22845	0.07201	0.00599	0.782497		0.406993	0.0164227	0.248137	0.826571		0,12952906522287	0,707609976761013	0,264401677226679	0,266716105664017
IGF2BP3	2.71843	0.23931	0.69989	-0.01127	-0.113353		-0.163133	-0.333228	-0.284319	-0.835803		2,23263446978302	0	0,933632332945323	0,107754470144784
PAPD4	0.136541	0.41813	0.58276	0.28119	0.668208		-0.178272	-0.0335172	0.547529	1.01159		NA
POP1	0.588044	-0.6511	-0.90939	-0.4024	-1.57787		0.440347	0.0499282	-0.548312	-2.45986		0	0	0,911592921519642	2,10344258682488
SSB	-0.703851	-0.14194	-0.15728	-0.17757	-0.082704		-0.0725875	-0.340972	-0.852977	-1.86509		40,5942417361406	16,5804899245402	44,4903625532905	67,1821620775986
ZAP	3.20052	2.4096	-0.29804	-0.20939	1.1005		0.147316	0.246614	2.03911	4.59433		161,202443978843	98,3985903322454	17,1246198541852	15,5704423068128
Data related to Supplementary Fig. 1F- qRT PCR of interactors in SCV2 infected and mock samples n=3 independent titrations
Delta Ct values
Mock HNRNPH1	Infected HNRNPH1	Mock HNRNPH2	Infected HNRNPH2	Mock ZC3HAV1	Infected ZC3HAV1
7.02	7.67	6.38	6.05	9.66	5.27
7.97	7.7	6.44	6.33	9.88	5.29
7.81	7.67	6.39	6.15	9.86	5.53

## Sheet: Methods_Oligo seq_plasmids
DNA oligonucleotides used in this study
purpose	internal reference	SEQUENCE
cloning DF CoVs	633 df peg10 -1 fwd	CCGAAGCAGCCGCCAAAGAAGCAGCCGCCAAAGCCGAAAAGGCCTCAAAGTCTTCGCC
	634 df peg10 -1 rev	GTAGCTCCGCTTCCGCGGCCGCTTTCATTATTGCCCGGAAGATGAATCTGGAG
	676 DF WuCoV full r	CTGTGCCGCACGGTGTAAGACGGGCTGCACTTACACCGCAAACCCGTTTAAAAACGAAACGGCTTTGGCGGCTG
	677 DF WuCoV SL1 r	GTGTAAGACGGGCTGCACTTACACCGCAAACCCGTTTAAAAACGACAACGCGGCTTTGGCGGCTG
	678 DF wuCoV full f	GCACTAGTACTGATGTCGTATACAGGGCTTTTGACATCTACAATGATAAAGTAGCTGTAATGAGCGGCCGCGGAAG
	679 DF WuCoV SL2 f	GCGGCACAGGCACTAGTACTGATGTCGTAATGAGCGGCCGCGGAAG
	680 DF WuCoV SL1f	TAATGAGCGGCCGCGGAAG
	1114 AIBV f	TGGATGTGATCCTGATGTTGTAAAGCGAGCCTTTGATGTTTGTAATAAGGAATCAGCTGTAATGAGCGGCCGCGGAAG
	1115 AIBV r	CTAGCAAGGGGTATCAGCCGAGCCTCACTGCTACCCCGTACCCGTTTAAATAATTCTTAACGGCTTTGGCGGCTG
	1117 BtCoV273 f	ACAGGCACTAGCACTGATGTCGTTTACAGGGCTTTTGACATCTACAACGAAAAGGTTGCTGTAATGAGCGGCCGCGGAAG
	1118 BtCoV273 r	GCCGCACGGTGTAAGACGGGCTGCACTTACACCGCAAACCCGTTTAAAAACGGTGAAACGGCTTTGGCGGCTG
	1119 BatCoV Yunnan f	CAGGCACTAGTACTGATGTCGTTTACAGGGCTTTTGATATTTACAACGAAAAAGTTGCTGTAATGAGCGGCCGCGGAAG
	1120 BatCoV Yunnan r	TGCCGCACGGTGTAAGACGGGCTGCACTTACACCGCAAACCCGTTTAAAAACGTTGAAACGGCTTTGGCGGCTG
	1121 SARS-like Bat CoV f	CAGGCACTAGCACTGATGTCGTCTACAGGGCTTTTGATATTTACAACGAAAAAGTTGCTGTAATGAGCGGCCGCGGAAG
	1122 SARS-like Bat CoV r	TGCCGCACGGTGTAAGACGGGCTGCACTTACACCGCAAACCCGTTTAAAAACGTTGAAACGGCTTTGGCGGCTG
	1123 beluga cov f	GGATTGTTACCTGATGTTGTTAAAAGAGCTTTTGATCTTTATAATAGCAATACAGCTGTAATGAGCGGCCGCGGAAG
	1224 beluga cov r	CGACGCACAGGGCCTCAGTCGAGCTTCACTGAGACCCCGTACCCGTTTAAATAATTCTGAACGGCTTTGGCGGCTG
	1225 bovine cov f	GTGGTTTATCTACTGATGTACAATTAAGGGCATTTGATATTTGCAATGCTAGTGTTGCTGTAATGAGCGGCCGCGGAAG
	1226 bocine cov r	TGGCACAGGGTACGAGACGGGCATCTACACTCGTACCCCGAACCCGTTTAAAAAATTAGTAACGGCTTTGGCGGCTG
	1227 SARS-COV f	GCACAGGCACTAGTACTGATGTCGTCTACAGGGCTTTTGATATTTACAACGAAAAAGTTGTAATGAGCGGCCGCGGAAG
	1228 SARS-COV r	CGCACGGTGTAAGACGGGCTGCACTTACACCGCAAACCCGTTTAAAAACGTTGAAACGGCTTTGGCGGCTG
	1134 MERS f	AGTGGTTTGTCCACTGATGTCGTCTTTAGGGCATTTGACATCTGCAACTATAAGGCTAAGGTAATGAGCGGCCGCGGAAG
	1135 MERS r	TGAACAGGGTTCTATTCGGGCATTTACAATAGAACCCCGGACTCGTTTAAAAAATTGGAAACGGCTTTGGCGGCTG
	1549 SL1	TCGTTTTTAAACGGGTTTGCGGTGTAAGTGCAGCCCGTCTTACACCGTTAATGA
	1550 SL 1 f	GGTCCGCACCTGCATGCACAATTTCGTTTTTAAACGGGTTTGCG
	1551 SL1 r	CGGACCCACCTGCGCATAAACTCATTAACGGTGTAAGACGGG
	1552 del SL3	TTCGTTTTTAAACGGGTTTGCGGTGTAAGTGCAGCCCGTCTTACACCGTATACAGGGCT
	1553 del SL3 f	GGTCCGCACCTGCATGCACAATTTCGTTTTTAAACGGGTTTGCG
	1554 del SL3 r	CGGACCCACCTGCGCATAAACTCATTATAAGCCCTGTATACGGTGTAAGACG
	1558 SL1 comp f	GGTCCGCACCTGCATGCACAATTTCGTTTTTAAACGGGTTTGGGGTGTAAGTGCAGCC
	1562 SL3 comp r	GGACCCACCTGCGCATAAACTCATTAAAGCCCTGTATAGGACATCAGTACTAGTGCCTGT
	1563 SL 1+3 comp	TGGGGTGTAAGTGCAGCCCGTCTTACACCCTGGGGCACAGGCACTAGTACTGATGTCCTA
cloning trans factors for screen	367 MZ_pFlpBtM f	CGC GTG CGG CCG CCT AG
	368 MZ_pFlpBtM f 2	AGC CGC CAA AGC CGC CGA GAA CCT GTA CCC CCA GAG CTA ATA ACG CGT GCG GCC GCC TAG
	369 MZ_CFP bb TEV r	GCT CTG GGG GTA CAG GTT CTC GGC
	417 SSB f	AGCCGCCGAGAACCTGTACCCCCAGAGCGCTGAAAATGGTGATAATGAAAAG
	418 SSB r	GGGGTTATGCTAGGCGGCCGCACGCGTTATTACTGGTCTCCAGCACC
	425 IGF2BP1 f	AGCCGCCGAGAACCTGTACCCCCAGAGCAACAAGCTTTACATCGGC
	426 IGF2BP1 r	GGGGTTATGCTAGGCGGCCGCACGCGTTATTACTTCCTCCGTGCCTG
	435 HNRNPF f	AGCCGCCGAGAACCTGTACCCCCAGAGCATGCTGGGCCCTGA
	436 HNRNPF r	GGGGTTATGCTAGGCGGCCGCACGCGTTATTAGTCATAGCCACCCATGC
	498 ZNF346 f	AGCCGCCGAGAACCTGTACCCCCAGAGC GAGTATCCCGCGCCG
	499 ZNF346 r	GGGGTTATGCTAGGCGGCCGCACGCGTTATTA GTCTTCCAAGGTGGTTGAG
	506 HNRNPH1 f	AGCCGCCGAGAACCTGTACCCCCAGAGC ATGTTGGGCACGGAAG
	507 HNRNPH1 r	GGGGTTATGCTAGGCGGCCGCACGCGTTATTA CATTCCCCATCCACCAC
	363 MZ_eCFP for Screen f	GAA TTA AAG GAG AGC CAC CAT GGA GCA TCA TCA TCA TCA TCA TGT GAG CAA GGG CGA G
	364 MZ_eCFP for screen r	GGC GGC TTT GGC GGC TGC TTC TTT GGC GGC TGC TTC GGA TCC CTT GTA CAG CTC GTC CAT
	766 DDX36 f (MZ)	AGCCGCCGAGAACCTGTACCCCCAGAGCAGTTATGACTACCATCAGAACTGG
	767 DDX36 r (MZ)	GGGGTTATGCTAGGCGGCCGCACGCGTTATTAGCTGTAATATCCATCCTGGAATCG
	768 ELAVL1 f (MZ)	AGCCGCCGAGAACCTGTACCCCCAGAGCTCTAATGGTTATGAAGACCACATGG
	769 ELAVL1 r (MZ)	GGGGTTATGCTAGGCGGCCGCACGCGTTATTATTTGTGGGACTTGTTGGTTTTGA
	770 GNL iso 1 f (MZ)	AGCCGCCGAGAACCTGTACCCCCAGAGCGTGAAGCCCAAGTACAAAGGAC
	771 GNL iso 1+3 r (MZ)	GGGGTTATGCTAGGCGGCCGCACGCGTTATTACTGCTTTTGTCTGAATTTTTTGCG
	772 GNL iso 3 f (MZ)	AGCCGCCGAGAACCTGTACCCCCAGAGCATCGAATCCGGCCTCATAAATG
	773 GNL3 iso 1 f (MZ)	AGCCGCCGAGAACCTGTACCCCCAGAGCAAAAGGCCTAAGTTAAAGAAAGCAAG
	774 GNL3 iso 2 f (MZ)	AGCCGCCGAGAACCTGTACCCCCAGAGCACCTGCCATAAGCGGTATAAAATC
	775 GNL3 iso 1+2 r (MZ)	GGGGTTATGCTAGGCGGCCGCACGCGTTATTACACATAATCTGTACTGAAGTCATAAGC
	779 HNRNPH2 f (MZ)	AGCCGCCGAGAACCTGTACCCCCAGAGCATGCTGAGCACGGAAGG
	780 HNRNPH2 r (MZ)	GGGGTTATGCTAGGCGGCCGCACGCGTTATTAAGCAAGGTTTGACTGATAGTCAC
	785 MMTAG2 f (MZ)	AGCCGCCGAGAACCTGTACCCCCAGAGCTTCGGCTCCAGTCGTGG
	786 MMTAG2 r (MZ)	GGGGTTATGCTAGGCGGCCGCACGCGTTATTAGGCCTCAGAGCCTCTGTC
	787 NAF1 iso 1 + 2 f (MZ)	AGCCGCCGAGAACCTGTACCCCCAGAGCGAGGTAGTGGAGGCCGC
	788 NAF1 iso 1 r (MZ)	GGGGTTATGCTAGGCGGCCGCACGCGTTATTAATAGTAAGGTCCAAAATGAGAATTACTATCTC
	789 NAF1 iso 2 r (MZ)	GGGGTTATGCTAGGCGGCCGCACGCGTTATTATTGCATACTTAATAAACTAAAGTAGCAT
	790 NHP2 iso 1+ 2 f (MZ)	AGCCGCCGAGAACCTGTACCCCCAGAGCACCAAAATAAAGGCAGATCCCG
	791 NHP2 iso 1 r (MZ)	GGGGTTATGCTAGGCGGCCGCACGCGTTATTATAGGGGTAGGGGCAGGG
	792 NHP2 iso 2 r (MZ)	GGGGTTATGCTAGGCGGCCGCACGCGTTATTACACAGGTGGGGCGCT
	793 POP1 f (MZ)	AGCCGCCGAGAACCTGTACCCCCAGAGCTCAAATGCAAAAGAAAGAAAACACGC
	794 POP1 r (MZ)	GGGGTTATGCTAGGCGGCCGCACGCGTTATTACACCTCAATAGCAATCCTCGC
	798 RAB11B f (MZ)	AGCCGCCGAGAACCTGTACCCCCAGAGCGGGACCCGGGACGAC
	799 RAB11B r (MZ)	GGGGTTATGCTAGGCGGCCGCACGCGTTATTACAGGTTCTGGCAGCACTG
	802 RSL1D1 f (MZ)	AGCCGCCGAGAACCTGTACCCCCAGAGCGAGGATTCGGCCTCGGC
	803 RSL1D1 r (MZ)	GGGGTTATGCTAGGCGGCCGCACGCGTTATTAGGTCGACTGGGGTACTTTGG
	807 TFRC f (MZ)	AGCCGCCGAGAACCTGTACCCCCAGAGCATGGATCAAGCTAGATCAGCATTC
	808 TFRC r (MZ)	GGGGTTATGCTAGGCGGCCGCACGCGTTATTAAAACTCATTGTCAATGTCCCAAACG
	809 ZC3HAV1 iso 1+3 f (MZ)	AGCCGCCGAGAACCTGTACCCCCAGAGCGCGGACCCGGAGGTG
	810 ZC3HAV1 iso 1 +3 r (MZ)	GGGGTTATGCTAGGCGGCCGCACGCGTTATTAACTAATCACGCAGGCTTTGTC
	811 ZC3HAV1 iso 2 f (MZ)	AGCCGCCGAGAACCTGTACCCCCAGAGCGCGGACCCGGAGGTG
	812 ZC3HAV1 iso 2 r (MZ)	GGGGTTATGCTAGGCGGCCGCACGCGTTATTACTCTGGCCCTCTCTTCATCT
	813 ZNF768 f (MZ)	AGCCGCCGAGAACCTGTACCCCCAGAGCGAGCGGGAGGCGTTGCCGTGGG
	814 ZNF768 r (MZ)	GGGGTTATGCTAGGCGGCCGCACGCGTTATTAGCGCCGGCCCGCCGC
	815 DDX36 seq int (MZ)	TATGTGGCTCAACGGGTAATCG
	816 GNL2 seq int (MZ)	GAGCATTCATTCAGCTTCTGCG
	817 MATR3 seq int (MZ)	CTCATTTCATCTTGGGGGACCA
	818 POP1 seq int (MZ)	TGCCAGTGTGTGGAACCC
	819 ZC3HAV1 seq int (MZ)	CACAACTCATTACCCGAAAATTG
	1541 IGF2BP3 f	CGGACCCACCTGCAAAAATGGTGAACAAACTGTATATCGGAAACCTCAG
	1542 IGF2BP3 r	CGGACCCACCTGCAAAAACCCCTTCCGTCTTGACTGAGGTGG
subcloning TFs via GG	911 ZC3HAV1 Isoform 2 GG f	CGGACCCACCTGCAAAAATGGTGGCGGACCCGGAGGTGT
	912 ZC3HAV1 Isoform 2 GG r	CGGACCCACCTGCAAAAACCCCTCTGGCCCTCTCTTCATCTGC
making GG vectors	919 J23119 + iGEM RBS	TTGACAGCTAGCTCAGTCCTAGGTATAATGCTAGCTACTAGAGATTTAAT
	920 J23119 f	AAAAAAAAGGTCTCAATGGAAAAGCAGGTGGTTTGACAGCTAGCTCAGTC
	921 J23119 r	AAAAAAAAGGTCTCACAACTACCTCCTATTAAATCTCTAGTAGCTAGCATTATAC
	922 spispink f	AAAAAAAAGGTCTCAGTTGATGTCGCACTCAAAACAAG
	923 spispink r	TTAAAAAAAAGGTCTCATCTTACCCTTTTGCAGGTGA
	924 pet28 f	AAAAAAGGTCTCAAAGATCCGGCTGCTAACAAAG
	925 pet28 r	AAAAAAAAGGTCTCACCATTCCACCGGTTTGTTCCTG
	1209 N-term ALFA f	AAAAGGTCTCCACCATGAGCAGGCTGGAGGAG
	1210 N-term ALFA r	TTTTGGTCTCACCATAGGCTCGGTCAGCCTCCT
	1026 BB lenti for GG	TGTGTGGGAGGGCTAATAAAGCGTCTGGAACAATCAACCTCTGGATTACAAAATTTG
	1027 bb for GG rev	CCACCTGCTTTTCCATATGGTGATGGTGATGGTGGACCATGGTGGCGCTAGAATCTTC
	1028 DO lenti f	ATGGTCCACCATCACCA
	1029 T2A for GG f	GGGCCTTTCTGCGTTTATAGTCACCTGCAAAAGGGTCCGAGGGCAGAGGAAGTCT
	1030 BSD into GG lenti	TTTTGTAATCCAGAGGTTGATTGTTCCAGACGCTTTATTAGCCCTCCCACACATAA
	1031 pIndu BB GG r	TGCTTTTCCATATGGTGATGGTGATGGTGGACCATGGTGGCTTGATGCTAGCCAATTCTC
	1032 pInd GG BB f	GGCCTTTCTGCGTTTATAGTCACCTGCAAAAGGGTAATAAGTTTAGTAATGAACCGGTCC
in vitro translation constructs	1136 ß-Glob BB GG r	TTTTCGTCTCTATGGTGTCTGTTTGAGGTTGCTAG
	1137 ß-Glob BB GG f	AAAACGTCTCAGGGTAAGCTCGCTTTCTTGCC
	1138 SARS-CoV-2 nsp9 f GG	AAAACGTCTCACCGAATAATGAGCTTAGTCCTGTTGCAC
	1139 SARS-CoV-2 RdRP int r GG	TTTTCGTCTCTACCCAGCCCTGGTCAAGGTTAATATAGG
	1140 FLAG f GG	AAAACGTCTCCCCATGTTCGATTACAAGGATGACGATGAC
	1141 FLAG r GG	TTTTCGTCTCATCGGTTTATCATCGTCATCCTTATAGTCTTTATCG
	1145 nsp10 rev GG	TTTTCGTCTCATTGTGCATCAGCTGACTGAAG
	1146 RdRP f GG	AAAAACGTCTCAGTTTTGCTAAATTCCTAAAAACTAATTGTTGTC
	1147 SARS-CoV-2 0-frame f	AAAAACGTCTCAACAATCGTTCCTCAACGGGTTTG
	1148 SARS-CoV-2 PRF muts r	TTTTCGTCTCAAAACCAGCTACTTTATCATTGTAGATGTCAAAAGC
	1149 SARS-CoV-2 PK mut f	AAAAACGTCTCAACAATCGTTCTTGAACGGGTTTGC
MST + RNA antisense purification	737 MZ ivt PD CoV f	CTTAATACGACTCACTATAGGGGTTTCGTTTTTAAACGGGTTTGCGG
	738 MZ ivT PD CoV r	GGCCCACGTAGCGTCACCCTTTCCAGCTACTTTATCATTGTAGATGTCAAAAGC
	231 MZ_PD contr. F	GAG AGA GAG AGA GAG AGA GAG AGA GAG AGA GAG AAG AAA GGG TGA CGC TAC
	232 MZ_PD contr. R	TCT CTC TCT CTC TCT CTC TCT CTC TCT CTC TCT CTC CCC TAT AGT GAG TCG TAT TA
	217 MZ_PD Biotin	[BIO] GGC CCA CGT AGC GTC ACC CTT TC
	1192 scrambled cov 1 r	GGC CCA CGT AGC GTC ACC CTT TCC GTT CGG GAC GCG CGG ACT AAC TAA CGA ATC TAA CAC ACC GCA ATG
	1193 scrambled cov 1 f	TGA ATT GTA ATA CGA CTC ACT ATA GGG GCA TCA CGA TTT GTT TTG GTA GCC CCC ATC ATA GAG AAG TTT ATA TTA AGG AA
	1194 scrambled cov 1 (fragment)	CAT CAT AGA GAA GTT TAT ATT AAG GAA GCA GAG GTC CAC AGT CAT TGC GGT GTG TTA GAT
	1197 ivt MZ SL1 r	TCA TTA CGA CAT CAG TAC TAG TGC CTG
	1198 ivt MZ SL1+2+3 r	TCA TTA GTG TAA GAC GGG CTG CAC
	1199 ivt MZ SL1+2 r	CAG CTA CTT TAT CAT TGT AGA TGT CAA AAG CC
	737 MZ ivt PD CoV f	CTTAATACGACTCACTATAGGGGTTTCGTTTTTAAACGGGTTTGCGG
	1568 ivt SL 1 r	ACGGTGTAAGACGGGCTG
	1569 ivt del SL2 r	ACGACATCAGTACTAGTGCCTGT
	1570 ivt del SL3 r	AGCCCTGTATACGGTGTAAGAC
	1571 ivt full wt PK r	AGCCCTGTATACGACATCAGTAC
	1572 ivt SL1 comp f	CTTAATACGACTCACTATAGGGGTTTCGTTTTTAAACGGGTTTGGGG
	1573 ivt SL3 comp r	AGCCCTGTATAGGACATCAGTACTA
qRT- PCR	1064 qRT HNRNPH1 f	ATTCAAAATGGGGCTCAAGGTAT
	1065 qRT HNRNPH1 r	GTGTCAGGACTATTTGGACCAG
	1066 qRT HNRNPH2 f	GAAGCATACAGGTCCGAATAGC
	1067 qRT HNRNPH2 r	CGCCCCTGAAAGTCCACTG
	1068 qRT NAF1 f	ATATTCGAGATATTTGGACCTGTTG
	1069 qRT NAF1 r	CTCTGGTGGTGGTTCCTGAT
	1070 qRT NHP2 f	CTTCTGTCCATCAGTGCCAT
	1071 qRT NHP2 r	AGCATTTACTTTCCCCACCC
	1072 qRT RAB11B f	TCAGATCTGGGACACTGCTG
	1073 qRT RAB11B r	GGCTGAGGTCTCAATGAAGG
	1076 qRT SRBD1 f	GGCTTCATCAGAATCAACCAG
	1077 qRT SRBD1 r	CCTCATACAGTGTCCCTCCAA
	1080 qRT ZAP f	GCTGAGTTTCCAAGGGATGAT
	1081 qRT ZAP r	GGCTCCAGATTCACGAGTGAC
	1084 qRT GAPDH f	TGGCCTTCCGTGTTCCTAC
	1085 qRT GAPDH r	GAGTTGCTGTTGAAGTCGCA
	1693 IMP3 qRT-PCR f	CCTGGTGAAGACGGGCTAC
	1694 IMP3 qRT-PCR r	TCAACTTCCATCGGTTTCCCA
Plasmids
Plasmids used in this study
purpose	plasmid name	plasmid sequence	Source
Dual-fluorescence	pDF control 100%	https://benchling.com/s/seq-Gse5mjDbvukuwRa8Yq0P	based on Addgene #87803, Pan et al., 2017
	pDF control 0%	https://benchling.com/s/seq-t1RJan0v5VnDLrBvrsoj	this study
	pDF mCherry only	https://benchling.com/s/seq-Gp2805HLTAsXyV0fWIYs
	pDF SARS-CoV-2	https://benchling.com/s/seq-b4Bre2h8yP4FsXutyag5
	pDF Bat CoV 273	https://benchling.com/s/seq-FAuqAIVN3wtBNKrwxpts
	pDF SARS-CoV-1	https://benchling.com/s/seq-kiOVzgp5G1u9DPTYYGVf
	pDF MERS-CoV	https://benchling.com/s/seq-geZsDtnqJYEI0ACwzxYO
	pDF PEG10	https://benchling.com/s/seq-AUnVPIYF8GxqU7PssCAW
	pDF CHIKV	https://benchling.com/s/seq-jzZnZFedXmzJACGsVCcS
	pDF HIV	https://benchling.com/s/seq-zvSyu6wAU0HiT20rCcvh
	pDF JEV	https://benchling.com/s/seq-8srhi6JMNtvucTMV4RNz
	pDF WNV	https://benchling.com/s/seq-NhAblSZoP77EqrX5V5to
Pulldown	pPD control	https://benchling.com/s/seq-rRdGlv0f5uA8hckoi5Ya
Functional screen	pScreenBB	https://benchling.com/s/seq-QZf7LrY20lPsW0HxbXtM	based on pFlp-Bac-to-Mam, Meyer et al., 2013
	pScreen-DDX36	https://benchling.com/s/seq-NrdpoCVTHe8eU8V90spK	this study
	pScreen-ELAVL1	https://benchling.com/s/seq-8JU1rV9cKLlL7MudpJzn
	pScreen-GNL2	https://benchling.com/s/seq-VJlSIFXbPeSNRVN4Z51d
	pScreen-HNRNPF	https://benchling.com/s/seq-c9MP2A4DsXCGDIWQ8Xvy
	pScreen-HNRNPH1	https://benchling.com/s/seq-2CGJNMmR2FH0Sbz8hKa0
	pScreen-HNRNPH2	https://benchling.com/s/seq-V0gXv1qkysqXIfbhKSjd
	pScreen-IGF2BP1	https://benchling.com/s/seq-ep2o0gvgYAv8s2yY6aDs
	pScreen-IGF2BP3
	pScreen-MMTAG2 iso 1	https://benchling.com/s/seq-er75tANC2smYigTSfFl8
	pScreen-MMTAG2 iso 2
	pScreen-NAF1	https://benchling.com/s/seq-cQadWQI6Ry5P0QfTNAez
	pScreen-NHP2	https://benchling.com/s/seq-ODEf8YrCdXaNgsg1QRoy
	pScreen-POP1	https://benchling.com/s/seq-3gzSny6Ufn647wEvvU2C
	pScreen-RAB11B	https://benchling.com/s/seq-FnL76LBzXwD8iTP0M0iY
	pScreen-RSL1D1	https://benchling.com/s/seq-6woz9v1ZPxyesCxLuZ2r
	pScreen-SSB	https://benchling.com/s/seq-bZ97LILnQwjipTjwvyHc
	pScreen-TFRC	https://benchling.com/s/seq-DdrZzQje2hNLDk7ezmc8
	pScreen-ZAP-L	https://benchling.com/s/seq-PEmRO9HbKIfHeygynOGo
	pScreen-ZAP-S	https://benchling.com/s/seq-GnrhPyUa62TlOFduvZXl
	pScreen-ZNF346 iso 1	https://benchling.com/s/seq-HZJPsS1RzM6bAGcR9CzM
	pScreen-ZNF346 iso 2
bacterial expression	pET-SUMO BB	https://benchling.com/s/seq-0r2pKzJ9uF1zx2fM7Wt0	based on pET-SUMO-GFP, gift from Prof. Utz Fischer
	pET-SUMO-ZC3HAV1	https://benchling.com/s/seq-Od8DeLoSO2OLOxcJIR36
mammalian transient expression	pHis BB	https://benchling.com/s/seq-2d8AiPOdEohguZD0qf5l	based on Addgene #87803, Pan et al., 2017
	pHis-ZAP-S	https://benchling.com/s/seq-PPHZxylieabxuY74eKzt	this study
	pHis-SFL	https://benchling.com/s/seq-AV6eWpwhyXGOZWyPUnNV
mammalian stable expression	pLenti-ALFA-BB	https://benchling.com/s/seq-WsDjqfkIGyZAH0A2QvBa	based on gift from Dr. Chase Beisel
	pLenti-ALFA-ZAP-s	https://benchling.com/s/seq-wcGr7RGaAn5e7RlRNhID	this study
	pCMV-VSV-G	https://benchling.com/s/seq-PvubQC0R6dmaQB3iQ9cp	Steward et al., 2003
	pCMVdR 8.91	https://benchling.com/s/seq-UZWrjLP4uSGz5keOwzzc	Brennan et al., 2018
